# Supplementary material for: Upscaled Skeletal Muscle Engineered Tissue with In Vivo Vascularization and Innervation Potential
Source: Bioengineering (Basel). 2023 Jul 4;10(7):800. doi: 10.3390/bioengineering10070800 (PMC10376693; doi:10.3390/bioengineering10070800)
Supplement: Supplementary file 1 [file bioengineering-10-00800-s001.zip]

Archive with 1 entries (1 files):
- bioengineering-2414333-supplementary.pdf
